# Supplementary material for: Stable QTLs for Plant Height on Chromosome A09 Identified From Two Mapping Populations in Peanut (Arachis hypogaea L.)
Source: Front Plant Sci. 2018 May 25;9:684. doi: 10.3389/fpls.2018.00684 (PMC5982159; doi:10.3389/fpls.2018.00684)
Supplement: Supplemental Table S1 — Annotation of candidate genes in a co-localized interval on chromosome A09. [file Table_1.XLSX]

## Sheet: Sheet1
Supplemental Table S1. Annotation of candidate genes in a co-localized interval on chromosome A09.
Gene ID	Gene Description	GO Terms	GO ID
Aradu.05F6Y	Nodulation signaling	nucleus;transcription factor activity, sequence-specific DNA binding;sequence-specific DNA binding;transcription, DNA-templated;regulation of transcription, DNA-templated;nodulation;regulation of secondary shoot formation	GO:0003700;GO:0005634;GO:0006351;GO:0006355;GO:0009877;GO:0043565;GO:2000032
Aradu.089TT	uncharacterized protein LOC107464342
Aradu.08DL3	MAIN-LIKE 1-like
Aradu.0ME3H	pentatricopeptide repeat-containing mitochondrial-like
Aradu.0QE03	disease resistance RML1A-like	integral component of membrane;ADP binding;signal transduction	GO:0007165;GO:0016021;GO:0043531
Aradu.0T2FP	PHD finger ALFIN-LIKE 3 isoform X1	integral component of membrane;zinc ion binding;histone binding;regulation of transcription, DNA-templated	GO:0006355;GO:0008270;GO:0016021;GO:0042393
Aradu.12T0R	peroxidase A2-like	extracellular region;peroxidase activity;heme binding;metal ion binding;response to oxidative stress;hydrogen peroxide catabolic process;oxidation-reduction process;cellular oxidant detoxification	GO:0004601;GO:0005576;GO:0006979;GO:0020037;GO:0042744;GO:0046872;GO:0055114;GO:0098869
Aradu.130HL	probable proteasome inhibitor
Aradu.161GD	FAR-RED ELONGATED HYPOCOTYL 3-like	zinc ion binding;regulation of transcription, DNA-templated	GO:0006355;GO:0008270
Aradu.19EUZ	FAR1-RELATED SEQUENCE 5-like
Aradu.1N7YB	probable LRR receptor-like serine threonine- kinase At3g47570	kinase activity	GO:0016301
Aradu.1RE3L	U1 small nuclear ribonucleo C	commitment complex;U1 snRNP;viral nucleocapsid;U2-type prespliceosome;mRNA binding;zinc ion binding;U1 snRNA binding;pre-mRNA 5'-splice site binding;spliceosomal snRNP assembly;mRNA 5'-splice site recognition	GO:0000243;GO:0000387;GO:0000395;GO:0003729;GO:0005685;GO:0008270;GO:0019013;GO:0030619;GO:0030627;GO:0071004
Aradu.1WY6D	hypothetical protein 205D04_8
Aradu.2K04Y	seed maturation LEA 4	embryo development	GO:0009790
Aradu.2ZL37	seed linoleate 9S-lipoxygenase	dioxygenase activity;fatty acid biosynthetic process	GO:0006633;GO:0051213
Aradu.30DN1	Tim17 Tim22 Tim23 Pmp24 family	protein channel activity;protein localization to organelle	GO:0015266;GO:0033365
Aradu.3K6QL	zinc finger CCCH domain-containing 15 homolog
Aradu.413LK	photosystem II D2 (chloroplast)	photosystem II;chloroplast thylakoid membrane;integral component of membrane;iron ion binding;chlorophyll binding;oxidoreductase activity;electron transporter, transferring electrons within the cyclic electron transport pathway of photosynthesis activity;photosynthetic electron transport in photosystem II;protein-chromophore linkage	GO:0005506;GO:0009523;GO:0009535;GO:0009772;GO:0016021;GO:0016168;GO:0016491;GO:0018298;GO:0045156
Aradu.43KMV	phospholipid:diacylglycerol acyltransferase 1-like	membrane;transferase activity, transferring acyl groups other than amino-acyl groups	GO:0016020;GO:0016747
Aradu.4KE49	disease resistance RML1A-like	membrane;response to stimulus	GO:0016020;GO:0050896
Aradu.50VQL	glycerol kinase	mitochondrion;cytosol;glycerol kinase activity;triglyceride metabolic process;phosphorylation;glycerol catabolic process;defense response to bacterium;glycerol-3-phosphate biosynthetic process	GO:0004370;GO:0005739;GO:0005829;GO:0006641;GO:0016310;GO:0019563;GO:0042742;GO:0046167
Aradu.529CR	Unknown
Aradu.5N0SW	RPM1-interacting 4
Aradu.5S4NZ	probable lipid-A-disaccharide mitochondrial	mitochondrion;cytosol;phospholipid binding;lipid-A-disaccharide synthase activity;lipid A biosynthetic process;lipid X metabolic process	GO:0005543;GO:0005739;GO:0005829;GO:0008915;GO:0009245;GO:2001289
Aradu.5SI2X	FAR1-RELATED SEQUENCE 4-like
Aradu.5VG6J	uncharacterized protein LOC110279793
Aradu.5X2WF	uncharacterized protein LOC110278289
Aradu.6NH04	MAINTENANCE OF MERISTEMS-like
Aradu.6Q21J	zinc finger MYM-type 1-like
Aradu.6XK6A	glucose-1-phosphate adenylyltransferase large subunit chloroplastic isoform X4	chloroplast;ATP binding;glucose-1-phosphate adenylyltransferase activity;glycogen biosynthetic process;starch biosynthetic process	GO:0005524;GO:0005978;GO:0008878;GO:0009507;GO:0019252
Aradu.6XS7H	ER lumen -retaining receptor	endoplasmic reticulum;integral component of membrane;ER retention sequence binding;protein retention in ER lumen	GO:0005783;GO:0006621;GO:0016021;GO:0046923
Aradu.70V2V	APEM9 isoform X1	membrane;intracellular membrane-bounded organelle	GO:0016020;GO:0043231
Aradu.71SCD	serine threonine- phosphatase 7 long form homolog
Aradu.72U89	ubiquitin ATG12	pre-autophagosomal structure membrane;Atg12-Atg5-Atg16 complex;Atg8 ligase activity;autophagosome assembly;mitophagy;C-terminal protein lipidation;protein transport;nucleophagy	GO:0000045;GO:0000422;GO:0006501;GO:0015031;GO:0019776;GO:0034045;GO:0034274;GO:0044804
Aradu.79NAD	galacturonosyltransferase 8	Golgi membrane;integral component of membrane;polygalacturonate 4-alpha-galacturonosyltransferase activity;pectin biosynthetic process;cell wall organization	GO:0000139;GO:0016021;GO:0045489;GO:0047262;GO:0071555
Aradu.7E0N8	zinc finger CCCH domain-containing 65 isoform X1
Aradu.7K02I	RPM1-interacting 4
Aradu.7Q0GN	hypothetical protein VIGAN_05186600, partial
Aradu.7UX2I	ubiquitin-like-specific protease 1A
Aradu.7W39T	omega-6 fatty acid endoplasmic reticulum isozyme 2-like	integral component of membrane;oxidoreductase activity, acting on paired donors, with oxidation of a pair of donors resulting in the reduction of molecular oxygen to two molecules of water;delta12-fatty acid dehydrogenase activity;lipid metabolic process;oxidation-reduction process	GO:0006629;GO:0016021;GO:0016717;GO:0016720;GO:0055114
Aradu.7Y1DW	Unknown
Aradu.81SEL	probable LRR receptor-like serine threonine- kinase At3g47570	kinase activity	GO:0016301
Aradu.86IQQ	growth-regulating factor 5-like isoform X3
Aradu.87GA3	uncharacterized protein LOC110273180
Aradu.92WMB	ankyrin repeat and SAM domain-containing 6-like
Aradu.951UC	linoleate 9S-lipoxygenase 1	cytoplasm;linoleate 13S-lipoxygenase activity;metal ion binding;oxylipin biosynthetic process;oxidation-reduction process	GO:0005737;GO:0016165;GO:0031408;GO:0046872;GO:0055114
Aradu.95964	50S ribosomal L9-like	mitochondrion;ribosome;structural constituent of ribosome;translation	GO:0003735;GO:0005739;GO:0005840;GO:0006412
Aradu.9D9ZT	RNase HI
Aradu.9P0WV	Unknown
Aradu.9Z8LC	Myb family transcription factor APL
Aradu.A0WCH	Unknown
Aradu.A86VA	transcription initiation factor TFIID subunit 12b	transcription factor TFIID complex;translation initiation factor activity;protein heterodimerization activity;DNA-templated transcription, initiation;translational initiation;cytokinin-activated signaling pathway;jasmonic acid mediated signaling pathway;regulation of ethylene-activated signaling pathway	GO:0003743;GO:0005669;GO:0006352;GO:0006413;GO:0009736;GO:0009867;GO:0010104;GO:0046982
Aradu.AAZ5T	uncharacterized protein LOC107620200
Aradu.APP9C	uncharacterized protein LOC110267207
Aradu.AT7EY	NADH dehydrogenase [ubiquinone] 1 alpha subcomplex subunit 2	NADH dehydrogenase (ubiquinone) activity;oxidation-reduction process	GO:0008137;GO:0055114
Aradu.B4JF5	cytochrome P450 82C4-like	integral component of membrane;iron ion binding;oxidoreductase activity, acting on paired donors, with incorporation or reduction of molecular oxygen, NAD(P)H as one donor, and incorporation of one atom of oxygen;heme binding;secondary metabolite biosynthetic process;oxidation-reduction process	GO:0005506;GO:0016021;GO:0016709;GO:0020037;GO:0044550;GO:0055114
Aradu.B6G6H	probable ATP-dependent DNA helicase	nuclear chromosome, telomeric region;nucleoplasm;cytoplasm;DNA binding;ATP binding;four-way junction helicase activity;ATP-dependent 3'-5' DNA helicase activity;telomere maintenance via recombination;DNA synthesis involved in DNA repair;base-excision repair;double-strand break repair;cell aging;replication fork processing;DNA duplex unwinding;cellular response to gamma radiation	GO:0000722;GO:0000731;GO:0000784;GO:0003677;GO:0005524;GO:0005654;GO:0005737;GO:0006284;GO:0006302;GO:0007569;GO:0009378;GO:0031297;GO:0032508;GO:0043140;GO:0071480
Aradu.BN0HH	lysine-specific demethylase JMJ18-like isoform X1	nucleus	GO:0005634
Aradu.BWE80	pentatricopeptide repeat-containing At1g53330
Aradu.BY2T1	nodulation-signaling pathway 1	nucleus;transcription factor activity, sequence-specific DNA binding;sequence-specific DNA binding;transcription, DNA-templated;regulation of transcription, DNA-templated;regulation of secondary shoot formation	GO:0003700;GO:0005634;GO:0006351;GO:0006355;GO:0043565;GO:2000032
Aradu.C5HAC	AP2-like ethylene-responsive transcription factor AIL1
Aradu.CI7AG	Unknown
Aradu.CN1WR	Geranylgeranyl transferase type-2 subunit alpha	Rab-protein geranylgeranyltransferase complex;Rab geranylgeranyltransferase activity;protein geranylgeranylation	GO:0004663;GO:0005968;GO:0018344
Aradu.CN7V5	probable LRR receptor-like serine threonine- kinase At3g47570	kinase activity	GO:0016301
Aradu.D3L2C	DNA topoisomerase 3-alpha-like
Aradu.DJ63N	pentatricopeptide repeat-containing mitochondrial
Aradu.DZ6IG	acid phosphatase 1-like	acid phosphatase activity;dephosphorylation	GO:0003993;GO:0016311
Aradu.EK988	serine threonine- phosphatase 7 long form homolog
Aradu.EN4FY	uncharacterized protein LOC107464784
Aradu.EVG5R	pentatricopeptide repeat-containing At2g37320
Aradu.F0EGY	rossmann-fold NAD(P)-binding domain
Aradu.FBW4Q	dephospho- kinase	dephospho-CoA kinase activity;ATP binding;coenzyme A biosynthetic process;phosphorylation	GO:0004140;GO:0005524;GO:0015937;GO:0016310
Aradu.FE01A	UBX domain-containing 1-like isoform X1
Aradu.FEZ66	uncharacterized protein LOC110275626, partial
Aradu.FF624	Actin	ATP binding	GO:0005524
Aradu.FM0YX	seed linoleate 9S-lipoxygenase	oxidoreductase activity, acting on single donors with incorporation of molecular oxygen, incorporation of two atoms of oxygen;metal ion binding;oxylipin biosynthetic process;oxidation-reduction process	GO:0016702;GO:0031408;GO:0046872;GO:0055114
Aradu.FMN8N	membrane of ER body 2-like	membrane;cellular process;localization	GO:0009987;GO:0016020;GO:0051179
Aradu.G8TH8	developmentally-regulated G- 2	GTP binding	GO:0005525
Aradu.GI3RP	extra-large guanine nucleotide-binding 1-like	guanyl nucleotide binding;signal transduction	GO:0007165;GO:0019001
Aradu.GLV35	MYB transcription factor	DNA binding	GO:0003677
Aradu.H4VPQ	Nucleolar 8	nucleus;nucleotide binding;RNA binding;isoleucine-tRNA ligase activity;gene silencing;DNA demethylation	GO:0000166;GO:0003723;GO:0004822;GO:0005634;GO:0016458;GO:0080111
Aradu.H8FP1	metallophosphoesterase 1-like isoform X1
Aradu.HA1TA	serine threonine- phosphatase 6 regulatory subunit 2-like
Aradu.HG0EJ	uncharacterized protein LOC110268348
Aradu.I59PP	long chain acyl- synthetase 8-like	endoplasmic reticulum;Golgi apparatus;chloroplast envelope;integral component of membrane;long-chain fatty acid-CoA ligase activity;long-chain fatty acid metabolic process	GO:0001676;GO:0004467;GO:0005783;GO:0005794;GO:0009941;GO:0016021
Aradu.I8S3P	uncharacterized protein LOC107464620 isoform X2
Aradu.IAN25	purple acid phosphatase 23-like
Aradu.IB5A8	Unknown
Aradu.IG9XW	uncharacterized protein LOC107464691
Aradu.ILI4X	DUF1162 family	membrane part;protein localization to organelle	GO:0033365;GO:0044425
Aradu.IVZ05	galacturonosyltransferase 8	Golgi membrane;integral component of membrane;polygalacturonate 4-alpha-galacturonosyltransferase activity;pectin biosynthetic process;cell wall organization	GO:0000139;GO:0016021;GO:0045489;GO:0047262;GO:0071555
Aradu.JS1QQ	probable LRR receptor-like serine threonine- kinase At3g47570	membrane;nucleotide binding;protein kinase activity;phosphorylation	GO:0000166;GO:0004672;GO:0016020;GO:0016310
Aradu.K1RMZ	ubiquitin-like-specific protease 1A
Aradu.K4BJE	uncharacterized protein LOC107615015
Aradu.K87HA	Unknown
Aradu.KS17M	uncharacterized protein LOC110278857
Aradu.KY5U8	prefoldin subunit 6	cytosol;prefoldin complex;unfolded protein binding;protein folding;cortical microtubule organization	GO:0005829;GO:0006457;GO:0016272;GO:0043622;GO:0051082
Aradu.L4SIP	uncharacterized protein LOC110268348
Aradu.L92HL	zinc finger CCCH domain-containing 62-like
Aradu.LKL7X	NADH dehydrogenase [ubiquinone] 1 alpha subcomplex subunit 2-like	NADH dehydrogenase (ubiquinone) activity;oxidation-reduction process	GO:0008137;GO:0055114
Aradu.LL82A	EMSY-LIKE 1-like isoform X1
Aradu.LW9UU	proline-rich receptor kinase PERK8
Aradu.LZ0GU	Unknown
Aradu.M7AQA	FAR1-RELATED SEQUENCE 5-like
Aradu.M8L82	uncharacterized protein LOC107464669
Aradu.M953W	Unknown
Aradu.M9UKA	E3 ubiquitin- ligase SPL2	chloroplast envelope;integral component of membrane;ubiquitin-protein transferase activity;zinc ion binding;ligase activity;mitochondrion organization;protein ubiquitination	GO:0004842;GO:0007005;GO:0008270;GO:0009941;GO:0016021;GO:0016567;GO:0016874
Aradu.MS83L	replication A 70 kDa DNA-binding subunit C-like
Aradu.MSX28	cytochrome P450 82C4-like	membrane;oxidoreductase activity, acting on paired donors, with incorporation or reduction of molecular oxygen, NAD(P)H as one donor, and incorporation of one atom of oxygen;metal ion binding;secondary metabolite biosynthetic process	GO:0016020;GO:0016709;GO:0044550;GO:0046872
Aradu.MWD9S	F-box PP2-B10
Aradu.N327A	Unknown
Aradu.P8DJL	50S ribosomal chloroplastic	large ribosomal subunit;structural constituent of ribosome;translation	GO:0003735;GO:0006412;GO:0015934
Aradu.P9LMQ	60S ribosomal L18a	integral component of membrane;cytosolic large ribosomal subunit;structural constituent of ribosome;translation	GO:0003735;GO:0006412;GO:0016021;GO:0022625
Aradu.PI9QC	probable plastid-lipid-associated chloroplastic isoform X1
Aradu.PW3YK	probable phosphatase 2C 25	protein serine/threonine phosphatase activity;metal ion binding;protein dephosphorylation	GO:0004722;GO:0006470;GO:0046872
Aradu.PWW78	Dimer_Tnp_hAT domain-containing
Aradu.Q8MCV	cytochrome P450 71A1-like	membrane;oxidoreductase activity, acting on paired donors, with incorporation or reduction of molecular oxygen, NAD(P)H as one donor, and incorporation of one atom of oxygen;metal ion binding;secondary metabolite biosynthetic process	GO:0016020;GO:0016709;GO:0044550;GO:0046872
Aradu.QH2NX	FAR1-RELATED SEQUENCE 5-like
Aradu.QSE2Y	zinc finger CCCH domain-containing 65 isoform X1
Aradu.RM7WY	disease resistance RML1A-like	membrane;response to stimulus	GO:0016020;GO:0050896
Aradu.RUI78	dihydrolipoyllysine-residue acetyltransferase component 2 of pyruvate dehydrogenase mitochondrial isoform X1	mitochondrial matrix;pyruvate dehydrogenase complex;dihydrolipoyllysine-residue acetyltransferase activity;pyruvate metabolic process	GO:0004742;GO:0005759;GO:0006090;GO:0045254
Aradu.RZ0Q2	Ribosome-recycling chloroplastic	cytosol;chloroplast;ribosomal large subunit binding;cytoplasmic translational termination;plastid translation	GO:0002184;GO:0005829;GO:0009507;GO:0032544;GO:0043023
Aradu.S1X34	linoleate 9S-lipoxygenase 1	oxidoreductase activity, acting on single donors with incorporation of molecular oxygen, incorporation of two atoms of oxygen;metal ion binding;oxylipin biosynthetic process;oxidation-reduction process	GO:0016702;GO:0031408;GO:0046872;GO:0055114
Aradu.S6CYD	pentatricopeptide repeat-containing At1g03540	microtubule-severing ATPase activity	GO:0008568
Aradu.SP4V4	transcription factor MYB51-like
Aradu.STE5E	NADH dehydrogenase [ubiquinone] 1 alpha subcomplex subunit 2	NADH dehydrogenase (ubiquinone) activity;oxidation-reduction process	GO:0008137;GO:0055114
Aradu.T0FDC	pyruvate dehydrogenase E1 component subunit mitochondrial-like	intracellular membrane-bounded organelle;pyruvate dehydrogenase (acetyl-transferring) activity;acetyl-CoA biosynthetic process from pyruvate;oxidation-reduction process	GO:0004739;GO:0006086;GO:0043231;GO:0055114
Aradu.T0VLB	GPI transamidase component PIG-T isoform X1	GPI-anchor transamidase complex;GPI-anchor transamidase activity;attachment of GPI anchor to protein	GO:0003923;GO:0016255;GO:0042765
Aradu.T45BF	mitochondrial intermembrane space import and assembly 40 homolog	intracellular membrane-bounded organelle;cytoplasmic part;protein targeting;organelle organization;establishment of protein localization to organelle	GO:0006605;GO:0006996;GO:0043231;GO:0044444;GO:0072594
Aradu.T6HSI	myb transcription factor	nuclear telomere cap complex;double-stranded telomeric DNA binding;telomeric loop formation	GO:0000783;GO:0003691;GO:0031627
Aradu.T8ME7	polyadenylate-binding -interacting 3 isoform X1	cytoplasmic stress granule;regulation of cytoplasmic mRNA processing body assembly;stress granule assembly	GO:0010494;GO:0010603;GO:0034063
Aradu.TB2SU	MAIN-LIKE 1-like
Aradu.TG162	U-box domain-containing 35-like	transferase activity	GO:0016740
Aradu.TK9MK	MAIN-LIKE 1-like
Aradu.TM2EL	Brevis radix-like 2
Aradu.U58VL	uncharacterized protein LOC107472354
Aradu.U7S1F	histone -like
Aradu.UA9D8	phospholipid:diacylglycerol acyltransferase 1-like	vacuole;endoplasmic reticulum;integral component of membrane;O-acyltransferase activity;phospholipid:diacylglycerol acyltransferase activity;triglyceride biosynthetic process	GO:0005773;GO:0005783;GO:0008374;GO:0016021;GO:0019432;GO:0046027
Aradu.UFX0R	NADH dehydrogenase [ubiquinone] 1 alpha subcomplex subunit 2	NADH dehydrogenase (ubiquinone) activity;oxidation-reduction process	GO:0008137;GO:0055114
Aradu.UG27L	oxidoreductase ygbJ	phosphogluconate dehydrogenase (decarboxylating) activity;zinc ion binding;aldehyde-lyase activity;NAD binding;carbohydrate metabolic process;oxidation-reduction process	GO:0004616;GO:0005975;GO:0008270;GO:0016832;GO:0051287;GO:0055114
Aradu.UP0S8	cytochrome P450 82C4-like	integral component of membrane;iron ion binding;oxidoreductase activity, acting on paired donors, with incorporation or reduction of molecular oxygen, NAD(P)H as one donor, and incorporation of one atom of oxygen;heme binding;secondary metabolite biosynthetic process;oxidation-reduction process	GO:0005506;GO:0016021;GO:0016709;GO:0020037;GO:0044550;GO:0055114
Aradu.US93A	NADH dehydrogenase [ubiquinone] 1 alpha subcomplex subunit 2	NADH dehydrogenase (ubiquinone) activity;oxidation-reduction process	GO:0008137;GO:0055114
Aradu.UXX37	uncharacterized protein LOC107460731
Aradu.V5YG1	Unknown
Aradu.VF5H1	glucuronokinase 1-like	cytoplasm;ATP binding;kinase activity;phosphotransferase activity, alcohol group as acceptor;phosphorylation	GO:0005524;GO:0005737;GO:0016301;GO:0016310;GO:0016773
Aradu.WFM8P	GBF-interacting 1-like isoform X3
Aradu.WK3HD	replication A 70 kDa DNA-binding subunit B isoform X1
Aradu.WPE6M	WRC
Aradu.WZM73	uncharacterized protein LOC107647152
Aradu.X8I5Q	transcription factor MYB3-like
Aradu.XQ4CL	G3BP isoform X1	organic cyclic compound binding;heterocyclic compound binding	GO:0097159;GO:1901363
Aradu.Y7QTY	uncharacterized protein LOC110275626, partial
Aradu.Y8STG	rust resistance kinase Lr10
Aradu.Y9EKK	zinc finger CCCH domain-containing 65 isoform X1
Aradu.YJ586	signal recognition particle receptor subunit alpha-like	transport	GO:0006810
Aradu.YUV8P	FAR1-RELATED SEQUENCE 5-like	zinc ion binding;regulation of transcription, DNA-templated	GO:0006355;GO:0008270
Aradu.Z2EKX	uncharacterized protein LOC107464688 isoform X3
Aradu.Z9XXW	NADH dehydrogenase [ubiquinone] 1 alpha subcomplex subunit 2	NADH dehydrogenase (ubiquinone) activity;oxidation-reduction process	GO:0008137;GO:0055114
Aradu.ZE30N	B-cell receptor-associated 31	endoplasmic reticulum;integral component of membrane;intracellular protein transport	GO:0005783;GO:0006886;GO:0016021
Aradu.ZG2TR	Nudix hydrolase chloroplastic	chloroplast;FAD diphosphatase activity;flavin-containing compound metabolic process	GO:0009507;GO:0042726;GO:0047884
Aradu.ZNS35	DUF594 family
