# Supplementary material for: Stable QTLs for Plant Height on Chromosome A09 Identified From Two Mapping Populations in Peanut (Arachis hypogaea L.)
Source: Front Plant Sci. 2018 May 25;9:684. doi: 10.3389/fpls.2018.00684 (PMC5982159; doi:10.3389/fpls.2018.00684)
Supplement: Supplemental Table S2 — KEGG pathway for candidate genes in a co-localized interval on chromosome A09. [file Table_2.XLSX]

## Sheet: Sheet1
Supplemental Table S2. KEGG pathway for candidate gnes in a co-loclized interval on chromosome A09
Pathway	Pathway ID	Enzyme	Gene ID
Riboflavin metabolism	map00740	ec:3.6.1.9 - diphosphatase, ec:3.6.1.18 - diphosphatase, ec:3.1.3.2 - phosphatase	Aradu.ZG2TR, Aradu.ZG2TR, Aradu.DZ6IG
Pantothenate and CoA biosynthesis	map00770	ec:3.6.1.9 - diphosphatase, ec:2.7.1.24 - kinase	Aradu.ZG2TR, Aradu.FBW4Q
Starch and sucrose metabolism	map00500	ec:3.6.1.9 - diphosphatase, ec:2.7.7.27 - adenylyltransferase	Aradu.ZG2TR, Aradu.6XK6A
Nicotinate and nicotinamide metabolism	map00760	ec:3.6.1.9 - diphosphatase	Aradu.ZG2TR
Pyrimidine metabolism	map00240	ec:3.6.1.9 - diphosphatase	Aradu.ZG2TR
Oxidative phosphorylation	map00190	ec:1.6.99.3 - dehydrogenase, ec:1.6.5.3 - reductase (H+-translocating)	Aradu.US93A, Aradu.LKL7X, Aradu.Z9XXW, Aradu.UFX0R, Aradu.STE5E, Aradu.AT7EY, Aradu.US93A, Aradu.LKL7X, Aradu.Z9XXW, Aradu.UFX0R, Aradu.STE5E, Aradu.AT7EY
Glutathione metabolism	map00480	ec:1.1.1.44 - dehydrogenase (NADP+-dependent, decarboxylating)	Aradu.UG27L
Pentose phosphate pathway	map00030	ec:1.1.1.44 - dehydrogenase (NADP+-dependent, decarboxylating)	Aradu.UG27L
Biosynthesis of antibiotics	map01130	ec:2.3.1.12 - acetyltransferase, ec:1.1.1.44 - dehydrogenase (NADP+-dependent, decarboxylating), ec:1.2.4.1 - dehydrogenase (acetyl-transferring)	Aradu.RUI78, Aradu.UG27L, Aradu.T0FDC
Glycolysis / Gluconeogenesis	map00010	ec:2.3.1.12 - acetyltransferase, ec:1.2.4.1 - dehydrogenase (acetyl-transferring)	Aradu.RUI78, Aradu.T0FDC
Pyruvate metabolism	map00620	ec:2.3.1.12 - acetyltransferase, ec:1.2.4.1 - dehydrogenase (acetyl-transferring)	Aradu.RUI78, Aradu.T0FDC
Citrate cycle (TCA cycle)	map00020	ec:2.3.1.12 - acetyltransferase, ec:1.2.4.1 - dehydrogenase (acetyl-transferring)	Aradu.RUI78, Aradu.T0FDC
Aminobenzoate degradation	map00627	ec:3.1.3.41 - nitrophenyl phosphatase	Aradu.PW3YK, Aradu.DZ6IG
Th1 and Th2 cell differentiation	map04658	ec:3.1.3.16 - phosphatase	Aradu.PW3YK
T cell receptor signaling pathway	map04660	ec:3.1.3.16 - phosphatase	Aradu.PW3YK
Fatty acid degradation	map00071	ec:6.2.1.3 - ligase	Aradu.I59PP
Fatty acid biosynthesis	map00061	ec:6.2.1.3 - ligase	Aradu.I59PP
Aminoacyl-tRNA biosynthesis	map00970	ec:6.1.1.5 - ligase	Aradu.H4VPQ
Purine metabolism	map00230	ec:3.6.1.3 - adenylpyrophosphatase, ec:3.6.1.9 - diphosphatase, ec:3.6.1.15 - phosphatase	Aradu.B6G6H, Aradu.S6CYD, Aradu.ZG2TR, Aradu.B6G6H, Aradu.S6CYD
Thiamine metabolism	map00730	ec:3.6.1.15 - phosphatase	Aradu.B6G6H, Aradu.S6CYD
alpha-Linolenic acid metabolism	map00592	ec:1.13.11.12 - 13S-lipoxygenase	Aradu.951UC
Linoleic acid metabolism	map00591	ec:1.13.11.12 - 13S-lipoxygenase	Aradu.951UC
Amino sugar and nucleotide sugar metabolism	map00520	ec:2.7.7.27 - adenylyltransferase, ec:2.4.1.43 - 4-alpha-galacturonosyltransferase	Aradu.6XK6A, Aradu.79NAD, Aradu.IVZ05
Lipopolysaccharide biosynthesis	map00540	ec:2.4.1.182 - synthase	Aradu.5S4NZ
Glycerolipid metabolism	map00561	ec:2.7.1.30 - kinase, ec:2.3.1.158 - acyltransferase	Aradu.50VQL, Aradu.UA9D8
Phenylpropanoid biosynthesis	map00940	ec:1.11.1.7 - lactoperoxidase	Aradu.12T0R
